# Supplementary material for: The Pyroptosis-Related Gene Prognostic Index Associated with Tumor Immune Infiltration for Pancreatic Cancer
Source: Int J Mol Sci. 2022 May 31;23(11):6178. doi: 10.3390/ijms23116178 (PMC9180955; doi:10.3390/ijms23116178)
Supplement: Supplementary file 1 [file ijms-23-06178-s001.zip]

Archive with 6 entries (6 files):
- Figure S2.jpg
- Figure S3.jpg
- Figure S4.jpg
- Figure S5.jpg
- Supplementary Table S1.xlsx
- Figure S1.jpg
