# Supplementary material for: The Pyroptosis-Related Gene Prognostic Index Associated with Tumor Immune Infiltration for Pancreatic Cancer
Source: Int J Mol Sci. 2022 May 31;23(11):6178. doi: 10.3390/ijms23116178 (PMC9180955; doi:10.3390/ijms23116178)
Supplement: Supplementary file 1 [file ijms-23-06178-s001.zip › Supplementary Table S1.xlsx]

## Sheet: Pyroptosis-related genes (PRGs)
Symbol	ID	Name	Synonyms	Chromosome
AIM2	9447	absent in melanoma 2	PYHIN4	1
APIP	51074	APAF1 interacting protein	APIP2|CGI-29|CGI29|MMRP19|Hapip	11
BAK1	578	BCL2 antagonist/killer 1	BAK|BAK-LIKE|BCL2L7|CDN1	6
BAX	581	BCL2 associated X, apoptosis regulator	BCL2L4	19
CASP1	834	caspase 1, cysteine-aspartic acid protease-1	ICE|P45|IL1BC	11
CASP3	836	caspase 3, cysteine-aspartic acid protease-3	CPP32|SCA-1|CPP32B	4
CASP4	837	caspase 4, cysteine-aspartic acid protease-4	TX|Mih1|ICH-2|Mih1/TX|ICEREL-II| ICE(rel)II	11
CASP5	838	caspase 5, cysteine-aspartic acid protease-5	ICH-3|ICEREL-III|ICE(rel)III	11
CASP6	839	caspase 6, cysteine-aspartic acid protease-6	MCH2	4
CASP8	841	caspase 8, cysteine-aspartic acid protease-8	CAP4|MACH|MCH5|FLICE|ALPS2B|Casp-8	2
CASP9	842	caspase 9, cysteine-aspartic acid protease-9	MCH6|APAF3|APAF-3|PPP1R56|ICE-LAP6	1
CFLAR	8837	CASP8 and FADD like apoptosis regulator	CASH|CASP8AP1|CLARP|Casper|FLAME|FLAME-1|FLAME1|FLIP|I-FLICE|MRIT|c-FLIP|c-FLIPL|c-FLIPR|c-FLIPS|Cflip	2
CTSG	1511	cathepsin G	CATG|CG	14
DHX9	1660	DExH-box helicase 9	DDX9|LKP|NDH2|NDHII|RHA	1
DPP8	54878	dipeptidyl peptidase 8	DP8|DPRP-1|DPRP1|MST097|MSTP097|MSTP135|MSTP141	15
DPP9	91039	dipeptidyl peptidase 9	DP9|DPLP9|DPP IX|DPRP-2|DPRP2	19
ELANE	1991	elastase, neutrophil expressed	ELA2|GE|HLE|HNE|NE|PMN-E|SCN1	19
FADD	8772	Fas associated via death domain	GIG3|MORT1	11
FOXO3	2309	forkhead box O3	AF6q21|FKHRL1|FKHRL1P2|FOXO2|FOXO3A	6
GBP1	2633	guanylate binding protein 1	/	1
GBP5	115362	guanylate binding protein 5	GBP-5	1
GPX4	2879	glutathione peroxidase 4	GPx-4|GSHPx-4|MCSP|PHGPx|SMDS|snGPx|snPHGPx	19
GSDMA	284110	gasdermin A	GSDM|FKSG9|GSDM1	17
GSDMB	55976	gasdermin B	GSDML|PP4052|GSDMB-1|PRO2521	17
GSDMC	56169	gasdermin C	MLZE	8
GSDMD	79792	gasdermin D	DF5L|DFNA5L|FKSG10|GSDMDC1	8
GSDME	1687	gasdermin E	DFNA5|ICERE-1	7
GZMA	3001	granzyme A	HFSP|CTLA3	5
GZMB	3002	granzyme B	C11|HLP|CCPI|CGL1|CSPB|SECT|CGL-1|CSP-B|CTLA1|CTSGL1	14
HMGB1	3146	high mobility group box 1	HMG-1|HMG1|HMG3|SBP-1	13
IFNG	3458	interferon gamma	IFG|IFI|IMD69	12
IL18	3606	interleukin 18	IGIF|IL-18|IL-1g|IL1F4	11
IL1b	3553	interleukin 1 beta	IL-|Il-1b|IL-1beta	2
IL1R1	3554	interleukin 1 receptor type 1	P80; IL1R; IL1RA; CD121A; D2S1473; IL-1R-alpha	2
IL6	3569	interleukin 6	BSF-2|BSF2|CDF|HGF|HSF|IFN-beta-2|IFNB2|IL-6	7
IRAK1	3654	interleukin 1 receptor associated kinase 1	IRAK; pelle	X
IRF2	3660	interferon regulatory factor 2	IRF-2	4
IRF6	3664	interferon regulatory factor 6	LPS|PIT|PPS|VWS|OFC6|PPS1|VWS1	1
IRF8	3394	interferon regulatory factor 8	H-ICSBP|ICSBP|ICSBP1|IMD32A|IMD32B|IRF-8	16
MAP3K5	4217	mitogen-activated protein kinase kinase kinase 5	ASK1; MEKK5; MAPKKK5	6
MAPK8	5599	mitogen-activated protein kinase 8	JNK; JNK1; PRKM8; SAPK1; JNK-46; JNK1A2; SAPK1c; JNK21B1/2	10
MEFV	4210	MEFV innate immuity regulator, pyrin	FMF|MEF|PAAND|TRIM20	16
NAIP	4671	NLR family apoptosis inhibitory protein	BIRC1|NLRB1|psiNAIP	5
NEK7	140609	NIMA related kinase 7	/	1
NLRC4	58484	NLR family CARD domain containing 4	CLAN|IPAF|AIFEC|CLAN1|CLANA|CLANB|CLANC|CLAND|FCAS4|CARD12|CLR2.1	2
NLRP1	22861	NLR family pyrin domain containing 1	AIADK|CARD7|CIDED|CLR17.1|DEFCAP|DEFCAP-L/S|JRRP|MSPC|NAC|NALP1|PP1044|SLEV1|VAMAS1	17
NLRP2	55655	NLR family pyrin domain containing 2	CLR19.9|NALP2|NBS1|PAN1|PYPAF2	19
NLRP3	114548	NLR family pyrin domain containing 3	AGTAVPRL|AII|AVP|C1orf7|CIAS1|CLR1.1|DFNA34|FCAS|FCAS1|FCU|KEFH|MWS|NALP3|PYPAF1	1
NLRP6	171389	NLR family pyrin domain containing 6	AVR|CLR11.4|NALP6|NAVR|NAVR/AVR|PAN3|PYPAF5	7
NLRP7	199713	NLR family pyrin domain containing 7	CLR19.4|HYDM|NALP7|NOD12|PAN7|PYPAF3	19
NLRP9	338321	NLR family pyrin domain containing 9	CLR19.1|NALP9|NOD6|PAN12	19
NOD1	10392	nucleotide binding oligomerization domain containing 1	CARD4|CLR7.1|NLRC1	7
NOD2	64127	nucleotide binding oligomerization domain containing 2	ACUG|BLAU|BLAUS|CARD15|CD|CLR16.3|IBD1|NLRC2|NOD2B|PSORAS1|YAOS	16
NR2C2	7182	nuclear receptor subfamily 2 group C member 2	TR4|TAK1	3
P2RX7	5027	purinergic receptor P2X 7	P2X7	12
PANX1	24145	pannexin 1	PX1|MRS1|OOMD7|UNQ2529	11
PJVK	494513	pejvakin	DFNB59	2
PLCG1	5335	phospholipase C gamma 1	NCKAP3|PLC-II|PLC1|PLC148|PLCgamma1	20
PRKACA	5566	protein kinase cAMP-activated catalytic subunit alpha	CAFD1|PKACA|PPNAD4	19
PYCARD	29108	PYD and CARD domain containing	ASC|TMS|TMS1|CARD5|TMS-1	16
RIPK1	8737	receptor interacting serine/threonine kinase 1	AIEFL|IMD57|RIP|RIP-1|RIP1	6
RIPK3	11035	receptor interacting serine/threonine kinase 3	RIP3	14
SCAF11	9169	SR-related CTD associated factor 11	SIP1|CASP11|SFRS2IP|SRRP129|SRSF2IP	12
STAT3	6774	signal transducer and activator of transcription 3	ADMIO|ADMIO1|APRF|HIES	17
TGFB1	7040	transforming growth factor beta 1	CED|DPD1|IBDIMDE|LAP|TGF-beta1|TGFB|TGFbeta	19
TIRAP	114609	TIR domain containing adaptor protein	BACTS1|Mal|MyD88-2|wyatt	11
TLR4	7099	toll like receptor 4	ARMD10|CD284|TLR-4|TOLL	9
TNF	7124	tumor necrosis factor	DIF|TNFA|TNFSF2|TNLG1F|TNF-alpha	6
TNFRSF1A	7132	TNF receptor superfamily member 1A	CD120a|FPF|TBP1|TNF-R|TNF-R-I|TNF-R55|TNFAR|TNFR1|TNFR55|TNFR60|p55|p55-R|p60	12
TRADD	8717	TNFRSF1A associated via death domain	Hs.89862	16
TREM2	54209	triggering receptor expressed on myeloid cells 2	PLOSL2|TREM-2|Trem2a|Trem2b|Trem2c	6
ZBP1	81030	Z-DNA binding protein 1	C20orf183|DAI|DLM-1|DLM1	2
